# Supplementary material for: A New Method of Myostatin Inhibition in Mice via Oral Administration of Lactobacillus casei Expressing Modified Myostatin Protein, BLS-M22
Source: Int J Mol Sci. 2022 Aug 13;23(16):9059. doi: 10.3390/ijms23169059 (PMC9409196; doi:10.3390/ijms23169059)
Supplement: Supplementary file 1 [file ijms-23-09059-s001.zip]

Archive with 1 entries (1 files):
- ijms-1818620-supplementary.pdf
